# Supplementary material for: Understanding Sources and Drivers of Size-Resolved Aerosol in the High Arctic Islands of Svalbard Using a Receptor Model Coupled with Machine Learning
Source: Environ Sci Technol. 2022 Jul 25;56(16):11189–98. doi: 10.1021/acs.est.1c07796 (PMC9386907; doi:10.1021/acs.est.1c07796)
Supplement: Supplementary file 2 — es1c07796_si_002.xlsx [file es1c07796_si_002.xlsx]

## Sheet: Sheet1
Data S1. Source contributions (%) of the nine factors to observed aerosols at different size bins.
	March	April	May	June	July	August	September	October	March-October
PN10-25nm
Nucleation	78.8	86.5	93.5	96.3	97.6	96.3	93.5	88.1	91.3±6.0
Secondary	0.4	0.3	0	0	0.1	0.1	0.1	0.1	0.2±0.1
Biogenic	2.6	6.2	6.1	2.4	1.5	2.9	1.8	4.7	3.5±1.8
Unidentified trace metals	0.9	0.3	0	0.1	0.1	0.1	0.5	0.4	0.3±0.3
Mineral dust_1	5.7	3.6	0.2	0.8	0.4	0.3	1.5	2.9	1.9±1.9
Anthropogenic	2	0.6	0	0	0	0	0	0.1	0.3±0.7
Sea salt	8.6	1.9	0.1	0.3	0.3	0.3	2.2	3.3	2.1±2.7
Mineral dust_2	0.6	0.5	0	0.1	0	0	0.2	0.2	0.2±0.2
Blowing snow	0.4	0.1	0	0	0	0	0.1	0.3	0.1±0.1
PN25-100nm
Nucleation	16	23.8	70.1	65.5	60.7	55.5	44.2	34.9	46.3±20.0
Secondary	51.9	49.2	6.9	17	28.6	32	29.8	26.6	30.3±15.0
Biogenic	2.3	7.5	20.2	7.3	4.1	7.4	3.8	8.1	7.6±5.5
Unidentified trace metals	6.7	3.4	0.6	2	2.1	2.3	7.9	5.7	3.8±2.6
Mineral dust_1	13.4	11.4	1.5	6.4	2.9	1.8	8.1	13.1	7.3±5.0
Anthropogenic	2.4	1	0.1	0	0	0	0.1	0.1	0.5±0.8
Sea salt	1	0.3	0	0.1	0.1	0.1	0.6	0.7	0.4±0.4
Mineral dust_2	0.6	0.7	0.1	0.3	0.1	0	0.5	0.5	0.3±0.3
Blowing snow	5.7	2.6	0.5	1.4	1.4	0.8	5.1	10.3	3.5±3.4
PN100nm-1µm
Nucleation	0.1	0.3	2.9	2.5	2.5	2	1.3	0.8	1.6±1.1
Secondary	26.5	38.9	16.1	44.5	66.9	66.7	48.2	34.7	42.8±17.9
Biogenic	1.7	8.3	66	25.5	13.5	21.4	8.5	14.8	20±20.1
Unidentified trace metals	1.4	1.1	0.6	2	2	2	5.3	3.1	2.2±1.5
Mineral dust_1	3.1	4	1.5	7.4	3	1.7	5.8	7.6	4.3±2.4
Anthropogenic	57.4	36.6	7.6	2.4	4	2.1	4.9	7.6	15.3±20.4
Sea salt	1.2	0.6	0.2	0.6	0.6	0.4	2.3	2.3	1±0.8
Mineral dust_2	4.2	7	3.4	9.4	2.5	0.8	10.9	8.3	5.8±3.6
Blowing snow	4.5	3.2	1.7	5.8	5	2.7	12.8	20.8	7.1±6.5
PN1-20µm
Nucleation	0	0.1	1.1	0.6	0.6	0.7	0.1	0.1	0.4±0.4
Secondary	0	0.1	0.1	0.1	0.2	0.2	0	0	0.1±0.1
Biogenic	0.4	3.2	38.1	8.6	5.2	11.5	1	1.5	8.7±12.5
Unidentified trace metals	1.6	2.2	1.6	3.4	3.8	5.2	3.2	1.6	2.8±1.3
Mineral dust_1	0	0	0	0	0	0	0	0	0±0
Anthropogenic	16.1	17.6	5.4	1	1.9	1.4	0.7	1	5.6±7.1
Sea salt	60.4	47.9	31.2	45.9	48.5	51.1	62.2	52.1	49.9±9.6
Mineral dust_2	1.3	3.8	2.8	4.3	1.3	0.6	1.9	1.2	2.2±1.3
Blowing snow	20.2	25	19.7	36.1	38.5	29.2	30.8	42.6	30.3±8.4
PN10nm-20µm
Nucleation	15.6	26.9	73.4	72.5	69.2	64.2	52.6	41.9	52±22
Secondary	32.9	36.1	4.7	12.3	21.2	24.1	23.1	20.7	21.9±10.1
Biogenic	2	7.5	18.8	7.2	4.2	7.6	4	8.7	7.5±5.1
Unidentified trace metals	3.4	2	0.3	1.1	1.2	1.4	4.8	3.6	2.2±1.5
Mineral dust_1	7.3	7.2	0.9	3.9	1.8	1.2	5.4	8.8	4.6±3.1
Anthropogenic	29.5	14.1	0.9	0.3	0.5	0.3	1	1.9	6.1±10.6
Sea salt	2.4	0.8	0.1	0.3	0.3	0.2	1.7	2.1	1±0.9
Mineral dust_2	2.4	3	0.5	1.2	0.4	0.1	2.4	2.3	1.5±1.1
Blowing snow	4.5	2.4	0.4	1.3	1.3	0.8	5	10.1	3.2±3.3
PV10-25nm
Nucleation	46.8	52.8	58.4	60.2	61.7	60.7	58.5	54.2	56.7±5.0
Secondary	0.5	0.4	0	0.1	0.1	0.1	0.1	0.1	0.2±0.2
Biogenic	2.1	5.1	5.1	2.4	1.3	2.5	1.5	3.8	3.0±1.5
Unidentified trace metals	0.9	0.3	0	0.1	0.1	0.1	0.5	0.4	0.3±0.3
Mineral dust_1	4.6	3	0.1	0.8	0.3	0.2	1.2	2.4	1.6±1.6
Anthropogenic	2	0.6	0	0	0	0	0	0.1	0.3±0.7
Sea salt	6.6	1.5	0.1	0.2	0.2	0.2	1.8	2.6	1.7±2.2
Mineral dust_2	0.1	0.1	0	0	0	0	0	0	0.0±0.0
Blowing snow	0.2	0.1	0	0	0	0	0.1	0.2	0.1±0.1
PV25-100nm
Nucleation	3	4.8	30.4	19.1	18.8	16.7	11	7.7	13.9±9.1
Secondary	36.8	37.8	11.4	22.9	33.9	36.8	28.2	22.5	28.8±9.4
Biogenic	0.8	2.8	16.5	4.6	2.4	4.2	1.8	3.4	4.6±5.0
Unidentified trace metals	3.3	1.8	0.7	1.7	1.7	1.8	5.3	3.4	2.5±1.4
Mineral dust_1	14	12.9	3.6	12.6	5	3.1	11.2	16.3	9.8±5.1
Anthropogenic	0.6	0.3	0	0	0	0	0	0	0.1±0.2
Sea salt	0.1	0	0	0	0	0	0	0	0.0±0.0
Mineral dust_2	1	1.1	0.4	0.8	0.2	0.1	1.1	0.9	0.7±0.4
Blowing snow	4.4	2.2	0.8	2.1	1.8	1.1	5.2	9.5	3.4±2.9
PV100nm-1µm
Nucleation	0.1	0.2	2.4	3	2.6	2.2	1	0.5	1.5±1.2
Secondary	9.7	18.4	8.6	28.9	45.8	47.5	24.9	15.2	24.9±15.1
Biogenic	1.2	7.4	67.1	32.8	17.6	29.1	8.4	12.3	22±21.2
Unidentified trace metals	0.6	0.6	0.4	1.6	1.6	1.7	3.2	1.6	1.4±0.9
Mineral dust_1	0.3	0.5	0.2	1.3	0.6	0.3	0.8	0.9	0.6±0.4
Anthropogenic	72.2	59.3	13.9	5.4	9.3	5.2	8.8	11.5	23.2±26.6
Sea salt	8.2	4.9	2.4	7.7	7.2	5.7	22.1	18.5	9.6±6.9
Mineral dust_2	1.1	2.4	1.3	4.5	1.3	0.4	4.1	2.6	2.2±1.5
Blowing snow	6.7	6.2	3.7	14.8	14	7.9	26.7	36.8	14.6±11.6
PV1-20µm
Nucleation	0	0.1	1.4	0.7	0.8	0.9	0.1	0.1	0.5±0.5
Secondary	0.7	1.7	1.1	1.4	2.8	4	0.6	0.4	1.6±1.2
Biogenic	0.3	2.6	31.4	6.1	4	9.3	0.8	1.2	7±10.3
Unidentified trace metals	1.2	1.4	1.1	2	2.4	3.5	2.1	1	1.8±0.8
Mineral dust_1	0.8	1.6	0.9	2.2	1.1	0.9	0.7	0.8	1.1±0.5
Anthropogenic	7.8	7.7	2.4	0.4	0.8	0.6	0.3	0.4	2.5±3.3
Sea salt	56.6	40.4	26.9	34.4	39	43.1	51.8	42.3	41.8±9.3
Mineral dust_2	5.4	14.2	10.5	14.1	4.7	2.4	6.8	4.2	7.8±4.6
Blowing snow	27.1	30.2	24.3	38.7	44.4	35.3	36.8	49.6	35.8±8.6
PV10nm-20µm
Nucleation	0.1	0.2	2.2	1.3	1.4	1.6	0.3	0.1	0.9±0.8
Secondary	2.5	5.6	3.2	5.2	9.7	13.3	2.5	1.5	5.4±4.1
Biogenic	0.5	3.6	40.8	9.5	6	13.1	1.4	2	9.6±13.3
Unidentified trace metals	1.1	1.3	0.9	2	2.3	3.1	2.2	1.1	1.7±0.8
Mineral dust_1	0.8	1.5	0.8	2.2	1.1	0.9	0.8	0.9	1.1±0.5
Anthropogenic	19.6	18.6	5.4	1	2	1.5	0.9	1.2	6.3±8.1
Sea salt	47.5	32.6	20.1	30.7	33.8	35.1	49.5	40.6	36.2±9.5
Mineral dust_2	4.6	11.6	8	12.8	4.2	2	6.6	4.1	6.7±3.8
Blowing snow	23.3	25	18.6	35.4	39.5	29.4	35.9	48.6	32±9.8
