# Supplementary material for: Understanding Sources and Drivers of Size-Resolved Aerosol in the High Arctic Islands of Svalbard Using a Receptor Model Coupled with Machine Learning
Source: Environ Sci Technol. 2022 Jul 25;56(16):11189–98. doi: 10.1021/acs.est.1c07796 (PMC9386907; doi:10.1021/acs.est.1c07796)
Supplement: Supplementary file 3 — es1c07796_si_003.xlsx [file es1c07796_si_003.xlsx]

## Sheet: Sheet1
Data S2. Fractional particle number size distribution profile for each aerosol factor.
	Nucleation		Biogenic		Seconodary		Unidentified trace metals		mineral dust_1		Anthropogenic		Sea salt		Mineral dust_2		Blowing snow
	MEAN	SD	MEAN	SD	MEAN	SD	MEAN	SD	MEAN	SD	MEAN	SD	MEAN	SD	MEAN	SD	MEAN	SD
10.4nm	0.0192	0.00128	0.00229	0.000429	9.8e-05	4.66e-05	0	0	0	0	0	0	0.00392	0.00268	0.00623	0.00121	0.00163	0.000296
11.1nm	0.0251	0.00171	0.00295	0.000488	0	0	0	0	0	0	0	0	0.0062	0.00348	0.00667	0.00126	0.00143	0.000316
12nm	0.0312	0.00216	0.0038	0.000556	0	0	0	0	0	0	0	0	0.00745	0.0043	0.00608	0.00171	0.00176	0.000381
12.9nm	0.0371	0.00259	0.00473	0.000642	0	0	0	0	0	0.000237	0	0	0.0129	0.00508	0.00641	0.00202	0.00111	0.000432
13.8nm	0.0422	0.00297	0.00605	0.000754	0	0	0	0	0.00506	0.00236	0	0	0.0184	0.0057	0.00229	0.00308	0.000398	0.000465
14.9nm	0.047	0.00328	0.00732	0.000847	0	0	0	0	0.00802	0.00234	0	0	0.0273	0.00662	0.00186	0.00346	0.000127	0.000346
16nm	0.0514	0.00353	0.00875	0.000965	0	2.73e-05	0.00064	0.000757	0.0105	0.00429	0	8.23e-05	0.0386	0.00797	0	0.00278	0	0
17.2nm	0.0555	0.00375	0.0106	0.0011	0	9.85e-05	0.00252	0.00184	0.00832	0.00747	0.000333	0.000244	0.0442	0.00872	0	0.00142	0	0
18.4nm	0.0589	0.00391	0.0134	0.00124	0	5.08e-05	0.0027	0.00245	0.00875	0.0103	0.000669	0.000303	0.0542	0.00925	0	0.00063	0	0
19.8nm	0.0612	0.00401	0.0168	0.00136	0	0.000167	0.00374	0.0033	0.00769	0.011	0.00132	0.000363	0.0627	0.00984	0	0.000401	0	0
21.3nm	0.0606	0.00389	0.0208	0.00141	5.66e-06	0.000367	0.00582	0.00435	0.00956	0.0137	0.00161	0.000467	0.0701	0.0101	0	0	0	1.25e-05
22.9nm	0.0591	0.00392	0.0256	0.00145	0.000458	0.000743	0.00681	0.00545	0.0142	0.0197	0.00205	0.000602	0.0779	0.0107	0	0	0.000664	0.000724
24.6nm	0.0557	0.00392	0.0315	0.0015	0.00104	0.00108	0.00977	0.00714	0.0214	0.0275	0.00229	0.000827	0.0798	0.0104	0	0	0.00275	0.00113
26.4nm	0.0504	0.00378	0.0368	0.00149	0.00254	0.00139	0.0139	0.00894	0.0245	0.034	0.00266	0.00106	0.0723	0.00872	0	0	0.00655	0.00165
28.4nm	0.0457	0.00365	0.0406	0.00144	0.00508	0.00175	0.0208	0.011	0.0254	0.0405	0.00288	0.00128	0.057	0.0075	0	0	0.012	0.00231
30.5nm	0.0414	0.00353	0.0424	0.00136	0.00818	0.00201	0.0287	0.0126	0.0209	0.0377	0.00315	0.00122	0.0371	0.00684	0	0	0.0164	0.00297
32.8nm	0.0378	0.00344	0.0414	0.00145	0.0124	0.00212	0.0353	0.014	0.00768	0.0225	0.00359	0.000799	0.0158	0.00738	0	0.000829	0.0204	0.00313
35.2nm	0.0346	0.0033	0.0383	0.00158	0.017	0.00218	0.0387	0.0143	0	0.00753	0.00363	0.00051	0	0.0026	0.00934	0.00768	0.0214	0.00294
37.9nm	0.0315	0.00311	0.0339	0.00168	0.022	0.00241	0.0404	0.0148	0	0	0.00345	0.000646	0	0	0.00897	0.00845	0.0192	0.00314
40.7nm	0.0287	0.00291	0.0285	0.0017	0.0271	0.00261	0.0444	0.0153	0	0	0.0031	0.000781	0	0	0.00573	0.00933	0.0173	0.00309
43.7nm	0.0255	0.00265	0.0234	0.00162	0.0321	0.00278	0.0491	0.0155	0	0	0.00268	0.000947	0	0	0	0.00499	0.0171	0.00278
47nm	0.0218	0.00234	0.0194	0.00152	0.0368	0.00287	0.0545	0.0155	0	0	0.00197	0.00103	0	0	0	0.000123	0.0173	0.00263
50.5nm	0.0182	0.00202	0.0167	0.00142	0.0407	0.00289	0.0578	0.0149	0	0.00234	0.00147	0.00107	0	0	0	0	0.0186	0.00271
54.2nm	0.0146	0.00164	0.0148	0.0013	0.0428	0.00273	0.0582	0.0148	0.0117	0.00995	0.000865	0.000888	0	0	0	0	0.0215	0.00295
58.3nm	0.0114	0.00127	0.0135	0.00118	0.0439	0.00251	0.0555	0.0144	0.0309	0.0112	0.000185	0.000531	0	1.45e-15	0	0	0.0243	0.00312
62.6nm	0.00857	0.000939	0.0129	0.00104	0.044	0.00228	0.0508	0.0136	0.0493	0.0137	0	0.000255	0	0	0	0	0.0289	0.00354
67.3nm	0.00653	0.000703	0.0125	0.000896	0.0442	0.00209	0.0459	0.013	0.0687	0.0169	0	0.000105	0	0	0	0	0.0337	0.00413
72.3nm	0.00482	0.000553	0.0118	0.000829	0.0432	0.00187	0.0395	0.0123	0.0756	0.0181	0	0	0	0	0	0	0.0373	0.0045
77.7nm	0.00361	0.000459	0.0119	0.000804	0.0436	0.00155	0.0348	0.0121	0.0856	0.0214	0	0	0	0	0	0	0.0408	0.0051
83.5nm	0.00272	0.000369	0.0128	0.000786	0.0449	0.00166	0.0316	0.0121	0.102	0.0295	0	0.000149	0	0	0	0.00633	0.0446	0.00553
89.8nm	0.00197	0.000284	0.0142	0.000792	0.0458	0.00189	0.0311	0.012	0.107	0.0424	0.00034	0.000569	0	0	0.0159	0.0264	0.0471	0.00571
96.5nm	0.00147	0.000226	0.016	0.000814	0.0461	0.00204	0.0289	0.0117	0.0919	0.0485	0.00178	0.00108	0	0.00181	0.0638	0.0438	0.0474	0.00616
103.7nm	0.00113	0.000211	0.0182	0.000857	0.0459	0.0021	0.0281	0.0113	0.0743	0.0431	0.00423	0.00137	0.00835	0.01	0.0976	0.0417	0.0475	0.00753
111.4nm	0.000884	0.000199	0.0209	0.00101	0.0452	0.00218	0.0274	0.0108	0.0572	0.0364	0.00809	0.00159	0.0211	0.0124	0.113	0.0379	0.0447	0.00818
119.7nm	0.000663	0.000176	0.0239	0.00113	0.0442	0.00219	0.0271	0.0102	0.0396	0.0289	0.013	0.00182	0.0309	0.012	0.118	0.0327	0.0432	0.00837
128.6nm	0.00047	0.000162	0.0275	0.00123	0.0426	0.00216	0.0254	0.00937	0.0233	0.0217	0.0204	0.00211	0.0336	0.0114	0.111	0.0268	0.0418	0.00869
138.2nm	0.000307	0.000145	0.0312	0.00126	0.0394	0.00201	0.0247	0.00812	0.0104	0.0155	0.0326	0.00246	0.0315	0.0104	0.0965	0.0216	0.0409	0.00868
148.6nm	0.000176	0.000161	0.0342	0.00127	0.0351	0.00178	0.0229	0.00639	0.00115	0.00841	0.0491	0.00272	0.0224	0.00977	0.0807	0.0168	0.0384	0.00835
159.6nm	4.26e-05	0.00016	0.0357	0.00133	0.0306	0.00159	0.0187	0.00454	0	0.00351	0.0688	0.00274	0.0145	0.00867	0.0615	0.0104	0.035	0.00775
171.5nm	0	0.000151	0.0353	0.00134	0.0259	0.00138	0.0143	0.00286	0	0.00165	0.0854	0.00237	0.00304	0.00574	0.0451	0.00959	0.031	0.00678
184.3nm	0	0.000154	0.0332	0.00126	0.0212	0.00123	0.0091	0.00219	0	0.00206	0.0954	0.00184	0	0.00125	0.0353	0.00912	0.0262	0.00572
198.1nm	1.84e-05	0.000164	0.0299	0.00109	0.0169	0.0011	0.00498	0.00176	0	0.00246	0.0972	0.00141	0	0	0.0282	0.009	0.0211	0.00497
212.9nm	0.000109	0.0002	0.0258	0.000907	0.013	0.000953	0.0019	0.00135	0	0.00249	0.0929	0.00113	0	0	0.021	0.00827	0.0176	0.00419
228.8nm	0.000138	0.000198	0.0214	0.00072	0.00988	0.000805	0	0.000365	0	0.00155	0.0845	0.00103	0	0	0.0169	0.00735	0.0151	0.00342
245.8nm	0.000104	0.000164	0.0173	0.00054	0.00724	0.00063	0	0	0	0.000767	0.0723	0.000943	0	0	0.0123	0.00574	0.0123	0.00276
264.2nm	7.21e-05	0.00012	0.0134	0.000388	0.00525	0.000485	0	0	0	0.000118	0.0583	0.000827	0	0	0.00965	0.00478	0.0101	0.00206
283.9nm	4.2e-05	8.44e-05	0.0102	0.000278	0.00389	0.000392	0	0	0	0	0.0459	0.000679	0	0	0.00687	0.00387	0.00903	0.00158
305.1nm	6.09e-05	7.28e-05	0.00746	0.000197	0.00288	0.000321	0	0	0	0	0.0359	0.00054	0	0	0.00501	0.00311	0.00821	0.00119
327.8nm	6.25e-05	5.32e-05	0.00524	0.000136	0.00198	0.000248	0	0	0	0	0.0263	0.000402	0	0	0.00304	0.00235	0.00669	0.00079
352.3nm	5.55e-05	3.64e-05	0.00353	9.08e-05	0.00136	0.000177	0	0	0	0	0.0189	0.000274	0	2.42e-05	0.00187	0.00173	0.00553	0.000561
378.6nm	5.65e-05	2.71e-05	0.00228	5.84e-05	0.000851	0.000123	0	6.7e-05	0	0.000299	0.0132	0.000194	0.000597	0.000798	0.000468	0.00106	0.00496	0.000285
406.8nm	4.56e-05	1.78e-05	0.00143	3.39e-05	0.000597	8.24e-05	3.9e-05	9.65e-05	0	0.000321	0.00886	0.000123	0.00184	0.000749	0.000598	0.000883	0.00374	0.000199
437.1nm	3.54e-05	1.18e-05	0.00087	2.08e-05	0.000354	4.51e-05	0.000162	9.75e-05	0	0.000216	0.00598	7.46e-05	0.00273	0.000655	0	0.000265	0.00296	0.000159
469.8nm	3.57e-05	8.08e-06	0.000498	1.7e-05	0.000229	2.38e-05	0.000274	8.59e-05	0.000127	0.000262	0.00421	4.16e-05	0.00159	0.000611	0	1.44e-05	0.00258	0.000115
0.542µm	0	0	0.000153	4.88e-06	9.58e-05	8.62e-06	0	4.17e-06	0	0	0.000416	14800	0	0	0.000244	93700	0.000105	1.45e-05
0.583µm	0	0	0.000391	1.15e-05	0.000215	1.98e-05	0	5.44e-06	0	0	0.00103	29600	0	0	0.000355	193000	0.000346	2.93e-05
0.626µm	0	0	0.000687	1.79e-05	0.000342	3.53e-05	2.43e-05	3.46e-05	0	0	0.00228	46900	0.000168	0.000218	0.00024	271000	0.000988	7.19e-05
0.673µm	0	1.1e-07	0.000739	1.91e-05	0.000307	3.85e-05	9.27e-05	5.85e-05	0	0	0.0036	57100	0.00279	0.000494	0	76100	0.00189	0.000155
0.723µm	1.12e-06	3.87e-06	0.000545	1.43e-05	0.000179	2.49e-05	0.000185	9.49e-05	0	0	0.00348	44100	0.00607	0.000739	0	0	0.00241	0.000191
0.777µm	2.62e-06	5.52e-06	0.000345	1.07e-05	9.1e-05	1.29e-05	0.000258	0.00011	0	0	0.00253	33400	0.00814	0.000783	0	0	0.00254	0.000193
0.835µm	2.99e-06	4.91e-06	0.000214	9.44e-06	3.58e-05	8.96e-06	0.000277	0.000108	0	1.79e-05	0.00163	30100	0.00958	0.00075	0	0	0.00248	0.000192
0.898µm	3.05e-06	3.53e-06	0.000147	9.78e-06	0	2e-06	0.000278	9.85e-05	0	3.12e-05	0.00101	27900	0.0107	0.000664	0	0	0.00227	0.000181
0.965µm	2.34e-06	2.28e-06	0.000104	7.85e-06	0	0	0.000232	8.08e-05	0	4.71e-05	0.000637	22000	0.0105	0.000556	0	0	0.00198	0.000157
1.037µm	1.37e-06	1.55e-06	8.15e-05	7.25e-06	0	0	0.000203	6.47e-05	0	3.74e-05	0.000428	16700	0.00969	0.000468	0	0	0.00168	0.000136
1.114µm	7.62e-07	1.23e-06	6.76e-05	6.87e-06	0	0	0.000186	5.49e-05	0	3.1e-05	0.000305	12800	0.00911	0.000415	0	0	0.00146	0.00012
1.197µm	4.91e-07	1.09e-06	6.19e-05	6.64e-06	0	0	0.000145	4.86e-05	0	2.44e-05	0.000234	10400	0.00863	0.000402	0	0	0.00138	0.000114
1.286µm	4.78e-07	1.11e-06	5.59e-05	6.26e-06	0	0	0.00013	3.95e-05	0	1.04e-05	0.000189	8620	0.00799	0.00038	0	0	0.0013	0.000109
1.382µm	1.03e-06	1.2e-06	4.92e-05	6.02e-06	0	0	0.000119	3.23e-05	0	1.47e-05	0.000157	7150	0.00764	0.000334	0	0	0.00115	9.77e-05
1.486µm	8.02e-07	9.34e-07	4.13e-05	5.57e-06	0	0	9.93e-05	2.94e-05	0	1.56e-05	0.000135	5870	0.0071	0.000288	0	4180	0.000994	8.74e-05
1.596µm	5.94e-09	4.32e-07	3.76e-05	5.01e-06	0	0	0.000103	2.68e-05	0	0	0.000113	5400	0.00638	0.000252	0	45500	0.000884	8.04e-05
1.715µm	0	2.38e-07	3.32e-05	4.48e-06	0	0	8.9e-05	2.45e-05	0	0	9.72e-05	5080	0.00569	0.000232	8.27e-06	54600	0.000802	7.41e-05
1.843µm	0	1.55e-07	2.79e-05	3.8e-06	0	0	7.68e-05	2.17e-05	0	0	7.8e-05	4260	0.0048	0.000196	5.92e-05	68700	0.000675	6.38e-05
1.981µm	0	8.02e-08	2.4e-05	3.41e-06	0	0	6.66e-05	1.89e-05	0	0	6.25e-05	3660	0.0043	0.000179	9.77e-05	63300	0.00061	5.78e-05
2.129µm	0	2.33e-08	2.04e-05	2.96e-06	0	0	5.52e-05	1.64e-05	0	0	5e-05	3090	0.00373	0.000158	0.000116	61100	0.000531	5.05e-05
2.288µm	0	6.16e-08	1.85e-05	2.77e-06	0	0	5.39e-05	1.47e-05	0	0	4.03e-05	2690	0.00346	0.000151	0.000133	58800	0.0005	4.77e-05
2.458µm	0	7.64e-08	1.69e-05	2.49e-06	0	0	4.63e-05	1.29e-05	0	0	3.37e-05	2360	0.00307	0.000138	0.000114	47000	0.000451	4.28e-05
2.642µm	8.38e-08	2.15e-07	1.72e-05	2.31e-06	0	4.29e-07	3.99e-05	1.04e-05	0	0	2.75e-05	2090	0.00272	0.000138	8.57e-05	47400	0.000441	4.06e-05
2.839µm	1.06e-07	2.09e-07	1.48e-05	1.98e-06	1.21e-06	7.91e-07	3.68e-05	9.15e-06	0	0	1.92e-05	1510	0.00226	0.000125	8.14e-05	42000	0.000393	3.61e-05
3.051µm	2.85e-08	1.3e-07	1.17e-05	1.57e-06	1.25e-06	6.09e-07	3.01e-05	6.29e-06	0	0	1.4e-05	1160	0.0018	0.000104	9.99e-05	35200	0.000326	3.02e-05
3.278µm	0	5.53e-10	8.65e-06	1.13e-06	0	1.24e-07	2.23e-05	4.66e-06	0	0	1.03e-05	1100	0.00135	7.73e-05	0.000119	32700	0.000247	2.31e-05
3.523µm	0	0	6e-06	8.6e-07	0	0	1.63e-05	4.59e-06	0	5.66e-06	6.73e-06	1240	0.00106	6.33e-05	0.000143	50100	0.000196	1.87e-05
3.786µm	0	0	5.01e-06	7.17e-07	0	1.97e-08	1.42e-05	4.17e-06	0	5.96e-06	4.45e-06	1100	0.000876	5.73e-05	0.000127	44700	0.000177	1.64e-05
4.068µm	0	0	4.53e-06	5.78e-07	0	1.44e-07	1.05e-05	3.61e-06	0	6.54e-06	3.24e-06	945	0.000698	4.8e-05	0.000113	39700	0.000153	1.31e-05
4.371µm	0	0	3.32e-06	4.22e-07	0	0	4.68e-06	2.49e-06	0	4.82e-06	2.23e-06	754	0.000498	3.66e-05	9.42e-05	32000	0.000115	1.01e-05
4.698µm	0	4.88e-09	2.49e-06	3.26e-07	0	0	2.09e-06	1.2e-06	0	2.29e-06	1.56e-06	494	0.000372	2.62e-05	7.04e-05	18700	8.56e-05	7.63e-06
5.048µm	0	1.34e-08	1.92e-06	2.5e-07	0	0	0	1.61e-07	0	0	1.15e-06	232	0.000276	2.01e-05	4.81e-05	7040	6.93e-05	6.53e-06
5.425µm	0	8.5e-09	1.29e-06	1.7e-07	0	0	0	0	0	0	8.2e-07	164	0.000184	1.42e-05	3.62e-05	4720	4.95e-05	4.82e-06
5.829µm	0	3.93e-09	7.45e-07	1.07e-07	0	1.6e-09	0	0	0	0	3.89e-07	98.4	0.000116	9.64e-06	2.3e-05	3260	3.44e-05	3.39e-06
6.264µm	1.83e-08	9.03e-09	3.45e-07	7.39e-08	4.95e-08	3.87e-08	0	5.62e-08	0	0	9.08e-08	59.2	8.22e-05	7e-06	1.34e-05	2590	2.46e-05	2.34e-06
6.732µm	9.27e-09	5.71e-09	1.46e-07	4.61e-08	1.43e-07	3.01e-08	0	4.65e-08	0	3.9e-09	0	0.0417	5.13e-05	4.9e-06	5.94e-06	1450	1.79e-05	1.74e-06
7.234µm	1.44e-08	4.19e-09	1.02e-07	2.77e-08	1.09e-07	1.96e-08	0	7.49e-08	0	1.33e-07	0	0	3.08e-05	3.37e-06	1.14e-06	1120	1.33e-05	1.22e-06
7.774µm	1.37e-08	3.65e-09	3.53e-08	1.75e-08	1.08e-07	1.67e-08	0	6e-08	0	4.12e-08	0	0	1.89e-05	2.52e-06	4.99e-07	854	1.06e-05	9.5e-07
8.354µm	6.59e-09	2.66e-09	3.22e-08	1.12e-08	7.03e-08	1.24e-08	2.8e-07	1.1e-07	0	1.7e-07	0	0	1.25e-05	1.83e-06	5.36e-08	329	7.89e-06	6.7e-07
8.977µm	2.69e-09	1.7e-09	3.12e-08	7.93e-09	6.41e-08	1.18e-08	3.05e-08	4.16e-08	2.82e-07	2.74e-07	0	0	8.64e-06	1.35e-06	0	0	6.28e-06	5.02e-07
9.647µm	2.46e-09	1.45e-09	1.17e-08	5.87e-09	6.66e-08	9.85e-09	1.42e-08	3.84e-08	0	2.3e-09	0	0	6.34e-06	1.04e-06	1.56e-07	226	5.05e-06	3.76e-07
10.37µm	1.75e-09	1.14e-09	2.12e-08	4.43e-09	2.07e-08	9.76e-09	0	1.15e-08	2.04e-07	2.17e-07	0	0	4.76e-06	8.11e-07	0	31.6	3.88e-06	3.07e-07
11.14µm	9.71e-10	6.15e-10	1.37e-08	2.49e-09	3.04e-08	5.44e-09	0	4.94e-09	1.26e-07	1.69e-07	0	0	2.67e-06	6.2e-07	4.35e-07	292	2.96e-06	1.92e-07
11.97µm	2.61e-10	3.05e-10	8.68e-09	1.97e-09	2.32e-08	5.4e-09	0	0	0	0	0	0	2.06e-06	3.7e-07	2.68e-07	167	1.81e-06	1.48e-07
12.86µm	0	3.06e-10	5.59e-09	1.02e-09	3.35e-08	4.59e-09	0	0	0	0	0	0.209	7.57e-07	1.55e-07	3.19e-07	59.8	1.16e-06	9.8e-08
13.82µm	0	0	6.66e-09	6.68e-10	1.35e-08	2.44e-09	0	6.85e-10	1.64e-07	8.28e-08	0	0	3.8e-07	1.03e-07	1.64e-07	69.8	7.22e-07	4.35e-08
14.86µm	6.38e-10	2.6e-10	3.87e-09	5.3e-10	1.54e-08	2.71e-09	2.52e-09	3.94e-09	2.46e-07	1.06e-07	0	0	7.49e-09	4.4e-08	9.57e-08	103	2.98e-07	3.75e-08
15.96µm	9.44e-10	2.65e-10	6.46e-10	3.73e-10	9.84e-09	1.64e-09	0	3.43e-09	1.08e-07	4.26e-08	0	0	2.64e-08	4.92e-08	0	20.5	3.3e-07	1.77e-08
17.15µm	8.09e-10	1.69e-10	1.05e-09	5.6e-10	9.22e-09	1.03e-09	2.01e-08	7.5e-09	0	1.61e-08	3.54e-09	1.92	8.52e-08	3.11e-08	1.78e-07	75	9.72e-08	1.39e-08
18.43µm	6.24e-10	2.32e-10	3.63e-09	2.51e-10	4.58e-09	9.81e-10	0	4.7e-09	9.6e-08	4.95e-08	0	0	1.14e-07	1.9e-08	0	0	6.89e-08	6.36e-09
19.81µm	7.52e-10	1.09e-10	3.01e-09	2.52e-10	5.15e-09	4.5e-10	1.14e-08	5.04e-09	1.08e-07	2.75e-08	7.05e-10	0.833	2.57e-08	9.4e-09	0	3.63	4.01e-08	3.34e-09
